# Supplementary material for: ﻿Mountainous millipedes in Vietnam. III. Two new dragon millipedes from limestone mountains in northern Vietnam (Polydesmida, Paradoxosomatidae, Hylomus), with an identification key to Vietnamese Hylomus species
Source: Zookeys. 2025 Jan 9;1223:247–62. doi: 10.3897/zookeys.1223.139649 (PMC11739810; doi:10.3897/zookeys.1223.139649)
Supplement: XML Treatment for Hylomus piccolo [file zookeys.1223.139649-treatment1.xml]

<!DOCTYPE tp:taxon-treatment
  PUBLIC "-//TaxonX//DTD Taxonomic Treatment Publishing DTD v0 20100105//EN" "tax-treatment-NSO.dtd">
<tp:taxon-treatment xmlns:tp="http://www.plazi.org/taxpub"><tp:treatment-meta><kwd-group><label>Taxon classification</label><kwd>
                <named-content content-type="kingdom">Animalia</named-content>
              </kwd><kwd>
                <named-content content-type="order">Polydesmida</named-content>
              </kwd><kwd>
                <named-content content-type="family">Hylomus</named-content>
              </kwd></kwd-group><mixed-citation publication-type="journal"><person-group><name><surname>Nguyen</surname><given-names>Anh D.</given-names></name><name><surname>Vu</surname><given-names>Tam T. T.</given-names></name><name><surname>Nguyen</surname><given-names>Thu-Anh T.</given-names></name></person-group><article-title>﻿Mountainous millipedes in Vietnam. III. Two new dragon millipedes from limestone mountains in northern Vietnam (<tp:taxon-name><tp:taxon-name-part taxon-name-part-type="order">Polydesmida</tp:taxon-name-part></tp:taxon-name>, <tp:taxon-name><tp:taxon-name-part taxon-name-part-type="family">Paradoxosomatidae</tp:taxon-name-part></tp:taxon-name>, <italic><tp:taxon-name><tp:taxon-name-part taxon-name-part-type="genus" reg="Hylomus">Hylomus</tp:taxon-name-part></tp:taxon-name></italic>), with an identification key to Vietnamese <italic><tp:taxon-name><tp:taxon-name-part taxon-name-part-type="genus" reg="Hylomus">Hylomus</tp:taxon-name-part></tp:taxon-name></italic> species</article-title><source>Zookeys</source><day>09</day><month>01</month><year>2025</year><volume>1223</volume><fpage>247</fpage><lpage>262</lpage><pub-id pub-id-type="doi">10.3897/zookeys.1223.139649</pub-id></mixed-citation></tp:treatment-meta><tp:nomenclature><label>﻿</label><tp:taxon-name>
              <object-id xmlns:xlink="http://www.w3.org/1999/xlink" content-type="arpha" xlink:type="simple">831524D8-E34E-5890-B862-2D92AB730445</object-id>
              <tp:taxon-name-part taxon-name-part-type="genus" reg="Hylomus">Hylomus</tp:taxon-name-part>
              <tp:taxon-name-part taxon-name-part-type="species" reg="piccolo">piccolo</tp:taxon-name-part>
              <object-id xmlns:xlink="http://www.w3.org/1999/xlink" content-type="zoobank" xlink:type="simple">https://zoobank.org/7B27F484-2BBB-47DF-81E4-86A671ED853E</object-id>
            </tp:taxon-name><tp:taxon-status xmlns:xlink="http://www.w3.org/1999/xlink" xlink:type="simple">sp. nov.</tp:taxon-status><xref ref-type="fig" rid="F1">Figs 1</xref><xref ref-type="fig" rid="F2">, 2</xref><xref ref-type="fig" rid="F3">, 3</xref><xref ref-type="fig" rid="F4">, 4</xref></tp:nomenclature><tp:treatment-sec sec-type="material" id="SECID0EOBAE"><title>Material examined.</title><p><bold><italic>Holotype</italic>.</bold> Vietnam • 1 male; Cao Bang Province, Pia Oac - Pia Den National Park; <named-content xmlns:xlink="http://www.w3.org/1999/xlink" content-type="dwc:verbatimCoordinates" xlink:type="simple"><named-content content-type="geo-json" specific-use="{&#34;type&#34;:&#34;Point&#34;,&#34;coordinates&#34;:[105.884600,22.594300]}" id="NCID0E3BAE" xlink:type="simple">22.5943°N, 105.8846°E</named-content></named-content>; 1200 m a.s.l.; 9 May 2021; Anh D. Nguyen leg.; bushes; IEBR-Myr 904H. <bold><italic>Paratypes</italic>.</bold> Vietnam • 10 males, 5 females; same data as for holotype; EBR-Myr 904P • 1 male, 1 female; same data as for holotype; IEBR-Myr 901.</p></tp:treatment-sec><tp:treatment-sec sec-type="diagnosis" id="SECID0EFCAE"><title>Diagnosis.</title><p>The species can be discriminated from the congeners by the presence of long spiniform paraterga, midbody metaterga with only two rows of 1+1 small setiferous spines in the middle and 2+2 longer setiferous spines near posterior margin; male femora 6 with a large tubercle ventrally; sternite 5 with a large, sparsely setose, bifid, trapeziform lamina between male coxae 4; epiproct without conspicuous setiferous knobs near tip; gonopod lamina lateralis broadly rounded, partly folded to sheathe distal part of solenomere; gonopod lamina medialis with a small rounded lobe at middle.</p><p>The new species is similar to <italic><tp:taxon-name><tp:taxon-name-part taxon-name-part-type="genus" reg="Hylomus">Hylomus</tp:taxon-name-part><tp:taxon-name-part taxon-name-part-type="species" reg="namek">namek</tp:taxon-name-part></tp:taxon-name></italic><xref ref-type="bibr" rid="B12">Nguyen et al., 2019</xref> but differs from this species by the following characters: the ventral side of male femora 6 with a big, robust tubercle in the middle (vs. femora 6 and 7 with large tubercles); longer spiniform paraterga; and gonopod lamina medialis with a small rounded lobe in the middle (vs. without processes).</p></tp:treatment-sec><tp:treatment-sec sec-type="etymology" id="SECID0E2CAE"><title>Etymology.</title><p>The name refers to “<italic><tp:taxon-name><tp:taxon-name-part taxon-name-part-type="genus" reg="Hylomus"/><tp:taxon-name-part taxon-name-part-type="species" reg="piccolo">piccolo</tp:taxon-name-part></tp:taxon-name></italic>”, a main character of the Japanese manga “Dragon balls” by Toriyama Akira (Japan). Noun in apposition.</p></tp:treatment-sec><tp:treatment-sec sec-type="description" id="SECID0ELDAE"><title>Description.</title><p>Length c. 11.6–12.8 mm (male), 13.9–15.2 mm (female); width of midbody pro- and metazona (distance between two paratergal tips) 0.6–0.8 mm (male), 1.12–1.25 mm (female) and 3.1–3.3 mm (male), 3.4–3.6 mm (female), respectively. Holotype length c. 11.8 mm, width of midbody pro- and metazona 0.74 mm and 3.2 mm, respectively.</p><p><bold><italic>Coloration</italic></bold>: Generally darkish-red to darkish-brown except paraterga, sterna, legs whitish-yellow; distal part of main branch pinkish.</p><p><bold><italic>Head</italic></bold> (Fig. <xref ref-type="fig" rid="F1">1A–C</xref>): Clypeolabral region densely setose, vertex sparsely setose. Epicranial suture distinct, dividing frons into two equal parts; with setae along the suture. Antenna slender, extremely long, reaching back to body ring 7 if stretched along the body axis; antennomere 1 &lt; 7 &lt; 6 &lt; 2 &lt; 3 = 4 = 5 in length.</p><fig id="F1" position="float" orientation="portrait"><object-id xmlns:xlink="http://www.w3.org/1999/xlink" content-type="doi" xlink:type="simple">10.3897/zookeys.1223.139649.figure1</object-id><object-id xmlns:xlink="http://www.w3.org/1999/xlink" content-type="arpha" xlink:type="simple">D06AB6C0-E3D3-55DD-9E77-AF91906D4ACF</object-id><label>Figure 1</label><caption><p>. <italic><tp:taxon-name><tp:taxon-name-part taxon-name-part-type="genus" reg="Hylomus">Hylomus</tp:taxon-name-part><tp:taxon-name-part taxon-name-part-type="species" reg="piccolo">piccolo</tp:taxon-name-part></tp:taxon-name></italic> sp. nov., holotype (IEBR-Myr 904H) <bold>A, B</bold> anterior-most body part, lateral view (<bold>A</bold>), ventral view (<bold>B</bold>) <bold>C</bold> head, anterior view <bold>D</bold> body rings 8–10, dorsal view. Scale bars: 1 mm.</p></caption><graphic xmlns:xlink="http://www.w3.org/1999/xlink" xlink:href="zookeys-1223-247_article-139649__-g001.jpg" position="float" orientation="portrait" xlink:type="simple" id="oo_1216686.jpg"><uri content-type="original_file" xlink:type="simple">https://binary.pensoft.net/fig/1216686</uri></graphic></fig><p><bold><italic>Collum</italic></bold> (Fig. <xref ref-type="fig" rid="F1">1C</xref>): Slightly narrower than head; surface dull, coarsely microgranulate; with two rows of spines: 3+3 spines in anterior row and 2+2 spines in posterior row. Paraterga of collum well developed, spiniform; directed dorsad; highly elevated above dorsal surface; with two conspicuous teeth on anterior side.</p><p><bold><italic>Body rings</italic></bold>: Ring 3 &lt; 4 &lt; 2 = 5–16 in width, thereafter gradually tapering towards telson. Prozona finely shagreened; metazona and pleura with microgranulations. Transverse sulcus present, but inconspicuous on metaterga 5–18. Axial line missing. Metaterga with two rows of 1+1 smaller setiferous spines in middle and 2+2 longer setiferous spines near posterior margin (Fig. <xref ref-type="fig" rid="F2">2B</xref>). Suture between pro- and metazona broad, very shallow. Pleurosternal carinae present as a complete keel on body rings 2–3, then missing on subsequent body rings.</p><fig id="F2" position="float" orientation="portrait"><object-id xmlns:xlink="http://www.w3.org/1999/xlink" content-type="doi" xlink:type="simple">10.3897/zookeys.1223.139649.figure2</object-id><object-id xmlns:xlink="http://www.w3.org/1999/xlink" content-type="arpha" xlink:type="simple">767E61BC-7D6C-5CAE-94ED-4EFF20F0C868</object-id><label>Figure 2.</label><caption><p><italic><tp:taxon-name><tp:taxon-name-part taxon-name-part-type="genus" reg="Hylomus">Hylomus</tp:taxon-name-part><tp:taxon-name-part taxon-name-part-type="species" reg="piccolo">piccolo</tp:taxon-name-part></tp:taxon-name></italic> sp. nov., holotype (IEBR-Myr 904H) <bold>A</bold> body rings 8–10, lateral view <bold>B</bold> body ring 10, dorsal view (under UV light) <bold>C</bold> body rings 8–10, ventral view <bold>D</bold> posterior-most body part, dorsal view. Scale bars: 1 mm.</p></caption><graphic xmlns:xlink="http://www.w3.org/1999/xlink" xlink:href="zookeys-1223-247_article-139649__-g002.jpg" position="float" orientation="portrait" xlink:type="simple" id="oo_1216687.jpg"><uri content-type="original_file" xlink:type="simple">https://binary.pensoft.net/fig/1216687</uri></graphic></fig><p><bold><italic>Paraterga</italic></bold> (Figs <xref ref-type="fig" rid="F1">1</xref>, <xref ref-type="fig" rid="F2">2</xref>): Very well developed; directed dorsad; long and spiniform with a large branch and 2–3 tiny teeth on anterior side (2 on poreless body rings and 3 on pore-bearing rings) and with 1 larger spine on posterior side. Paratergum on ring 19 directed caudad. Ozopore located between the second tooth and main branch of paraterga, visible in dorsal view.</p><p><bold><italic>Telson</italic></bold> (Fig. <xref ref-type="fig" rid="F3">3A, B</xref>): Epiproct without conspicuous setiferous knobs near tip, but broadly truncated; tip with four spinnerets; lateral tubercles well developed (Fig. <xref ref-type="fig" rid="F3">3A</xref>). Hypoproct subtrapeziform, with two distolateral, completely separated, setiferous knobs (Fig. <xref ref-type="fig" rid="F3">3B</xref>).</p><fig id="F3" position="float" orientation="portrait"><object-id xmlns:xlink="http://www.w3.org/1999/xlink" content-type="doi" xlink:type="simple">10.3897/zookeys.1223.139649.figure3</object-id><object-id xmlns:xlink="http://www.w3.org/1999/xlink" content-type="arpha" xlink:type="simple">49B4E61D-7984-5C0C-86BB-36AD9592C98C</object-id><label>Figure 3.</label><caption><p><italic><tp:taxon-name><tp:taxon-name-part taxon-name-part-type="genus" reg="Hylomus">Hylomus</tp:taxon-name-part><tp:taxon-name-part taxon-name-part-type="species" reg="piccolo">piccolo</tp:taxon-name-part></tp:taxon-name></italic> sp. nov., holotype (IEBR-Myr 904H) <bold>A</bold> telson, dorsal view <bold>B</bold> telson, ventral view (under UV light) <bold>C</bold> leg 6 <bold>D</bold> sternum 5, subposterior view (under UV light). Scale bars: 1 mm.</p></caption><graphic xmlns:xlink="http://www.w3.org/1999/xlink" xlink:href="zookeys-1223-247_article-139649__-g003.jpg" position="float" orientation="portrait" xlink:type="simple" id="oo_1216688.jpg"><uri content-type="original_file" xlink:type="simple">https://binary.pensoft.net/fig/1216688</uri></graphic></fig><p><bold><italic>Legs</italic></bold>: Extremely long, slender and thin, c. 1.8–2.0 times as long as midbody height. Prefemora not swollen. Male femora 6 each ventrally with a large, robust tubercle in middle (Figs <xref ref-type="fig" rid="F1">1A</xref>, <xref ref-type="fig" rid="F3">3C</xref>).</p><p><bold><italic>Sterna</italic></bold>: With distinct cross-impressions, no modification – except a large, sparsely setose, bifid, trapeziform lamina between male coxae 4 (Figs <xref ref-type="fig" rid="F1">1A</xref>, <xref ref-type="fig" rid="F3">3D</xref>).</p><p><bold><italic>Gonopod</italic></bold> (Fig. <xref ref-type="fig" rid="F4">4</xref>): Suberect. Coxite (<bold>co</bold>) cylindrical, larger than femorite, sparsely setose distodorsally. Prefemorite (<bold>pref</bold>) densely setose, equal to femorite as well. Femorite (<bold>fe</bold>) slightly enlarged distad (from ventral view); without a demarcation with postfemoral region. Postfemoral region inconspicuous. Solenophore (<bold>sph</bold>) well developed; lamina lateralis (<bold>ll</bold>) broadly rounded, partly folded to sheathe distal part of solenomere; lamina medialis (<bold>lm</bold>) with a small rounded lobe at about midway. Seminal groove running entirely on mesal side, then entering a flagelliform solenomere (<bold>sl</bold>), solenomere partly sheathed by solenophore. Tip of solenophore rounded.</p><fig id="F4" position="float" orientation="portrait"><object-id xmlns:xlink="http://www.w3.org/1999/xlink" content-type="doi" xlink:type="simple">10.3897/zookeys.1223.139649.figure4</object-id><object-id xmlns:xlink="http://www.w3.org/1999/xlink" content-type="arpha" xlink:type="simple">A8DB2C0C-E677-5B80-9B11-7004209C82AC</object-id><label>Figure 4.</label><caption><p><italic><tp:taxon-name><tp:taxon-name-part taxon-name-part-type="genus" reg="Hylomus">Hylomus</tp:taxon-name-part><tp:taxon-name-part taxon-name-part-type="species" reg="piccolo">piccolo</tp:taxon-name-part></tp:taxon-name></italic> sp. nov., holotype (IEBR-Myr 904H), <abbrev xmlns:xlink="http://www.w3.org/1999/xlink" xlink:title="scanning electron microscope" id="ABBRID0ERLAE" xlink:type="simple">SEM</abbrev><bold>A–D</bold> left gonopod, lateral view (<bold>A</bold>), dorsal view (<bold>B</bold>), ventral view (<bold>C</bold>), mesal view (<bold>D</bold>) <bold>E–H</bold> distal part of left gonopod, lateral view (<bold>E</bold>), dorsal view (<bold>F</bold>), ventral view (<bold>G</bold>), mesal view (<bold>H</bold>). Abbreviations: <bold>co</bold> = coxite; <bold>pref</bold> = prefemorite; <bold>fe</bold> = femorite; <bold>ca</bold> = canula; <bold>lm</bold> = lamina medialis; <bold>ll</bold> = lamina lateralis; <bold>sl</bold> = solenomere. Scale bars: 200 µm (<bold>A–D</bold>); 100 µm (<bold>E–G</bold>); 50 µm (<bold>H</bold>).</p></caption><graphic xmlns:xlink="http://www.w3.org/1999/xlink" xlink:href="zookeys-1223-247_article-139649__-g004.jpg" position="float" orientation="portrait" xlink:type="simple" id="oo_1216689.jpg"><uri content-type="original_file" xlink:type="simple">https://binary.pensoft.net/fig/1216689</uri></graphic></fig></tp:treatment-sec><tp:treatment-sec sec-type="DNA barcoding" id="SECID0ECNAE"><title>DNA barcoding.</title><p>(Appendix <xref ref-type="app" rid="app1">1</xref>) A fragment of the <abbrev xmlns:xlink="http://www.w3.org/1999/xlink" xlink:title="cytochrome c oxidase subunit I" id="ABBRID0EMNAE" xlink:type="simple">COI</abbrev> gene is accessioned at NCBI GenBank with the following accession number <ext-link xmlns:xlink="http://www.w3.org/1999/xlink" xlink:href="PQ676351" ext-link-type="gen" xlink:type="simple">PQ676351</ext-link>. The new species exhibits a <abbrev xmlns:xlink="http://www.w3.org/1999/xlink" xlink:title="cytochrome c oxidase subunit I" id="ABBRID0EVNAE" xlink:type="simple">COI</abbrev> gene similarity of 86.22% and 86.57% (<ext-link xmlns:xlink="http://www.w3.org/1999/xlink" xlink:href="OR765910" ext-link-type="gen" xlink:type="simple">OR765910</ext-link> and <ext-link xmlns:xlink="http://www.w3.org/1999/xlink" xlink:href="MG669370" ext-link-type="gen" xlink:type="simple">MG669370</ext-link>, respectively) identity with <italic><tp:taxon-name><tp:taxon-name-part taxon-name-part-type="genus" reg="Hylomus">Hylomus</tp:taxon-name-part><tp:taxon-name-part taxon-name-part-type="species" reg="cervarius">cervarius</tp:taxon-name-part></tp:taxon-name></italic> (Attems, 1953).</p></tp:treatment-sec><tp:treatment-sec><!--Section generated to contain objects referenced in tp:taxon-treatment.--><app id="app1"><title>﻿Appendix 1</title><p>&gt;IEBR_Myr_904 [organism = <tp:taxon-name><tp:taxon-name-part taxon-name-part-type="genus" reg="Hylomus">Hylomus</tp:taxon-name-part><tp:taxon-name-part taxon-name-part-type="species" reg="piccolo">piccolo</tp:taxon-name-part></tp:taxon-name> sp.nov.]</p><p>TCTTCATTAAGAGGGATTATTCGGGTTGAGTTAAGAGGGTCTGGTAGATTAATTGGGGATGACCAG ATTTACAATGTAATAGTTACTGCTCATGCTTTTGTTATAATTTTTTTTATGGTTATGCCTATTA TAATCGGGGGGTTTGGAAATTGGTTGGTTCCTATTATAATTGGAGCTCCTGATATAGCTTTTCCT CGGATAAATAATTTAAGTTTTTGGTTACTACCTCCTTCTTTTCTTTTATTAATGATATCTTCTATG GTGGAAGGGGGAGTTGGAACAGGATGAACAGTTTATCCTCCTTTAGCTTCAAGTTTATTCCATGAG GGGTCAGCTGTTGATTTGGCTATTTTTTCTTTACATTTGGCTGGGGCCTCTTCTATTTTGGGTGCT </p><p>&gt;IEBR_Myr_908 [organism = <tp:taxon-name><tp:taxon-name-part taxon-name-part-type="genus" reg="Hylomus">Hylomus</tp:taxon-name-part><tp:taxon-name-part taxon-name-part-type="species" reg="borealis">borealis</tp:taxon-name-part></tp:taxon-name> sp.nov.]</p><p>TCTTCTTTAAGAGGGATTATTCGGGTTGAATTAAGAGGGACTGGAAGATTAATCGGTGATGACC AGATTTATAATGTTATGGTAACAGCTCATGCTTTTGTAATGATTTTTTTTATGGTTATGCCT ATTATAATCGGGGGGTTCGGGAATTGATTGGTGCCTATTATGATTGGGGCTCCTGACATGGCT TTTCCGCGGATAAATAATTTGAGTTTTTGATTGTTACCTCCTTCTTTTTTTTTATTGATGTTGT CGTCAATGGTGGAGGGGGGGGTAGGGACTGGATGGACAGTTTATCCTCCGCTGGCTTCTAGATT GTTTCATGAGGGTTCGGCTGTGGATTTGGCTATTTTTTCTTTACATTTAGCTGGGGCTTCCTCTA TTTTAGGGGCTATTAATTTTATTTCTACTGTTATCAATATGCGGGTTCGTGGAATAATTTTTGAG CGTATTCCACTGGTTGTTTGATCGGTTTTTATTACTGCTATTCTGTTATTGTTATCTTTGCCTG TTCTGGCTGGGGCTATTACAATGTTATTAACTGATCGGAACTTTAATACAACTTTTTTTGACCC GGCTGGAGGGGGGGA</p></app></tp:treatment-sec><ref-list><ref id="B12"><mixed-citation xmlns:xlink="http://www.w3.org/1999/xlink" xlink:type="simple"><person-group><name name-style="western"><surname>Nguyen</surname><given-names>AD</given-names></name><name name-style="western"><surname>Nguyen</surname><given-names>M-H</given-names></name><name name-style="western"><surname>Nguyen</surname><given-names>T-AT</given-names></name><name name-style="western"><surname>Phung</surname><given-names>H-LT</given-names></name></person-group> (<year>2019</year>) <article-title>Review of dragon millipedes (<tp:taxon-name><tp:taxon-name-part taxon-name-part-type="class">Diplopoda</tp:taxon-name-part></tp:taxon-name>, <tp:taxon-name><tp:taxon-name-part taxon-name-part-type="order">Polydesmida</tp:taxon-name-part></tp:taxon-name>, <tp:taxon-name><tp:taxon-name-part taxon-name-part-type="family">Paradoxosomatidae</tp:taxon-name-part></tp:taxon-name>) in the fauna of Vietnam, with descriptions of three new species.</article-title><source>Zoological Studies</source><volume>58</volume>(<issue>14</issue>): <fpage>1</fpage>–<lpage>31</lpage>. <ext-link xlink:href="10.6620/ZS.2019.58-14" ext-link-type="doi" xlink:type="simple">https://doi.org/10.6620/ZS.2019.58-14</ext-link></mixed-citation></ref></ref-list></tp:taxon-treatment>
