# Supplementary material for: ﻿Mountainous millipedes in Vietnam. III. Two new dragon millipedes from limestone mountains in northern Vietnam (Polydesmida, Paradoxosomatidae, Hylomus), with an identification key to Vietnamese Hylomus species
Source: Zookeys. 2025 Jan 9;1223:247–62. doi: 10.3897/zookeys.1223.139649 (PMC11739810; doi:10.3897/zookeys.1223.139649)
Supplement: XML Treatment for Hylomus borealis [file zookeys.1223.139649-treatment2.xml]

<!DOCTYPE tp:taxon-treatment
  PUBLIC "-//TaxonX//DTD Taxonomic Treatment Publishing DTD v0 20100105//EN" "tax-treatment-NSO.dtd">
<tp:taxon-treatment xmlns:tp="http://www.plazi.org/taxpub"><tp:treatment-meta><kwd-group><label>Taxon classification</label><kwd>
                <named-content content-type="kingdom">Animalia</named-content>
              </kwd><kwd>
                <named-content content-type="order">Polydesmida</named-content>
              </kwd><kwd>
                <named-content content-type="family">Hylomus</named-content>
              </kwd></kwd-group><mixed-citation publication-type="journal"><person-group><name><surname>Nguyen</surname><given-names>Anh D.</given-names></name><name><surname>Vu</surname><given-names>Tam T. T.</given-names></name><name><surname>Nguyen</surname><given-names>Thu-Anh T.</given-names></name></person-group><article-title>﻿Mountainous millipedes in Vietnam. III. Two new dragon millipedes from limestone mountains in northern Vietnam (<tp:taxon-name><tp:taxon-name-part taxon-name-part-type="order">Polydesmida</tp:taxon-name-part></tp:taxon-name>, <tp:taxon-name><tp:taxon-name-part taxon-name-part-type="family">Paradoxosomatidae</tp:taxon-name-part></tp:taxon-name>, <italic><tp:taxon-name><tp:taxon-name-part taxon-name-part-type="genus" reg="Hylomus">Hylomus</tp:taxon-name-part></tp:taxon-name></italic>), with an identification key to Vietnamese <italic><tp:taxon-name><tp:taxon-name-part taxon-name-part-type="genus" reg="Hylomus">Hylomus</tp:taxon-name-part></tp:taxon-name></italic> species</article-title><source>Zookeys</source><day>09</day><month>01</month><year>2025</year><volume>1223</volume><fpage>247</fpage><lpage>262</lpage><pub-id pub-id-type="doi">10.3897/zookeys.1223.139649</pub-id></mixed-citation></tp:treatment-meta><tp:nomenclature><label>﻿</label><tp:taxon-name>
              <object-id xmlns:xlink="http://www.w3.org/1999/xlink" content-type="arpha" xlink:type="simple">3B05C4F6-31AD-50F7-B51A-9B5596DE560E</object-id>
              <tp:taxon-name-part taxon-name-part-type="genus" reg="Hylomus">Hylomus</tp:taxon-name-part>
              <tp:taxon-name-part taxon-name-part-type="species" reg="borealis">borealis</tp:taxon-name-part>
              <object-id xmlns:xlink="http://www.w3.org/1999/xlink" content-type="zoobank" xlink:type="simple">https://zoobank.org/0459DB77-C98E-4DC6-B79F-E13950DAED19</object-id>
            </tp:taxon-name><tp:taxon-status xmlns:xlink="http://www.w3.org/1999/xlink" xlink:type="simple">sp. nov.</tp:taxon-status><xref ref-type="fig" rid="F5">Figs 5</xref><xref ref-type="fig" rid="F6">, 6</xref><xref ref-type="fig" rid="F7">, 7</xref></tp:nomenclature><tp:treatment-sec sec-type="material" id="SECID0EDQAE"><title>Material examined.</title><p><bold><italic>Holotype</italic>.</bold> Vietnam • 1 male; Cao Bang Province, Pia Oac - Pia Den National Park, on the way to Hang Ong; <named-content xmlns:xlink="http://www.w3.org/1999/xlink" content-type="dwc:verbatimCoordinates" xlink:type="simple"><named-content content-type="geo-json" specific-use="{&#34;type&#34;:&#34;Point&#34;,&#34;coordinates&#34;:[105.862200,22.554000]}" id="NCID0ERQAE" xlink:type="simple">22.5540°N, 105.8622°E</named-content></named-content>; 850m a.s.l.; 8 May 2021; Anh D. Nguyen leg.; bushes; IEBR-Myr 908H. <bold><italic>Paratypes</italic>.</bold> Vietnam • 2 females; same data as for holotype; IEBR-Myr 908P • 2 females; same data as for holotype; IEBR-Myr 906 • 2 females; same data as for the holotype, but 8 Jun. 2020; IEBR-Myr 851 • 1 female; same data as for sample IEBR-Myr 851; IEBR-Myr 854.</p></tp:treatment-sec><tp:treatment-sec sec-type="diagnosis" id="SECID0E1QAE"><title>Diagnosis.</title><p>The species can be discriminated from the congeners by the presence of spiniform paraterga; metaterga densely covered with microgranulations; midbody metaterga with two rows of setiferous spines: 2+2 in anterior row and 2+2 near posterior margin, the anterior row hardly seen, the posterior row more distinct; male femora 6 each with a large tubercle ventrally; sternite 5 with a large, sparsely setose, bifid, trapeziform lamina between male coxae 4; epiproct with several evident setiferous knobs near tip; gonopod solenophore partly folded to sheathe distal part of solenomere; tip of solenophore consisting of seven overlapping laminae.</p><p>The new species is similar to <italic><tp:taxon-name><tp:taxon-name-part taxon-name-part-type="genus" reg="Hylomus">H.</tp:taxon-name-part><tp:taxon-name-part taxon-name-part-type="species" reg="proximus">proximus</tp:taxon-name-part></tp:taxon-name></italic> in body size and shape, but the two species are distinguished by the number of metatergal posterior spines (2+2 vs 3+3), male femoral modifications (femur 6 vs femora 5 &amp; 6), and gonopod conformation. The new species has a well-developed gonopod solenophore (sph); a broadly rounded lamina medialis, partly folded to sheathe distal part of solenomere; and gonopod tip consisting of seven overlapping laminae while <italic><tp:taxon-name><tp:taxon-name-part taxon-name-part-type="genus" reg="Hylomus">H.</tp:taxon-name-part><tp:taxon-name-part taxon-name-part-type="species" reg="proximus">proximus</tp:taxon-name-part></tp:taxon-name></italic> has a gonopod femorite that is subequal to the postfemoral region in length; both solenophore and solenomere long; and a serrated solenophore tip.</p><p><italic><tp:taxon-name><tp:taxon-name-part taxon-name-part-type="genus" reg="Hylomus">Hylomus</tp:taxon-name-part><tp:taxon-name-part taxon-name-part-type="species" reg="borealis">borealis</tp:taxon-name-part></tp:taxon-name></italic> sp. nov. is also similar to <italic><tp:taxon-name><tp:taxon-name-part taxon-name-part-type="genus" reg="Hylomus">H.</tp:taxon-name-part><tp:taxon-name-part taxon-name-part-type="species" reg="jeekeli">jeekeli</tp:taxon-name-part></tp:taxon-name></italic> (Golovatch &amp; Enghoff, 1994) from northern Thailand in terms of general body and gonopod shape. However, the new species can be distinguished from it by the combination of these characters: smaller in size with 10.4 mm in males and 12.3–13.4 mm in females (vs 15–16 mm in males and 18–20 mm in females); metaterga with 2+2 spines in posterior rows (vs 3+3 spines); modification in only femur 6 (vs femora 6 and 7); tip of solenophore consisting of seven overlapping laminae and not serrate (vs serrated solenophore).</p></tp:treatment-sec><tp:treatment-sec sec-type="etymology" id="SECID0EPSAE"><title>Etymology.</title><p>An adjective epithet “<italic><tp:taxon-name><tp:taxon-name-part taxon-name-part-type="genus" reg="Hylomus"/><tp:taxon-name-part taxon-name-part-type="species" reg="borealis">borealis</tp:taxon-name-part></tp:taxon-name></italic>” refers to the northern-most province (Cao Bang) of Vietnam, the type locality.</p></tp:treatment-sec><tp:treatment-sec sec-type="description" id="SECID0E6SAE"><title>Description.</title><p>Holotype length 10.4 mm, width of mid pro- and metazona 0.6 mm and 1.8 mm (distance between two paratergal tips), respectively. Female length 12.3–13.4 mm, width of mid pro- and metazona 0.9–1.0 mm and 1.7–1.8 mm, respectively.</p><p><bold><italic>Coloration</italic></bold>: Generally dark to castaneous brown except paratergal bases, sterna, leg coxae and prefemora whitish-yellow.</p><p><bold><italic>Head</italic></bold> (Fig. <xref ref-type="fig" rid="F5">5A, B</xref>): Clypeolabral region densely setose, vertex sparsely setose. Epicranial suture distinct, dividing frons into two equal parts; with setae along suture. Antenna slender, extremely long, reaching to body ring 5 if stretched along the body axis; antennomere 1 &lt; 7 &lt; 6 &lt; 2 &lt; 3 = 4 = 5 in length.</p><fig id="F5" position="float" orientation="portrait"><object-id xmlns:xlink="http://www.w3.org/1999/xlink" content-type="doi" xlink:type="simple">10.3897/zookeys.1223.139649.figure5</object-id><object-id xmlns:xlink="http://www.w3.org/1999/xlink" content-type="arpha" xlink:type="simple">B63BE1D7-CB20-5395-820D-5C8A85258C23</object-id><label>Figure 5.</label><caption><p><italic><tp:taxon-name><tp:taxon-name-part taxon-name-part-type="genus" reg="Hylomus">Hylomus</tp:taxon-name-part><tp:taxon-name-part taxon-name-part-type="species" reg="borealis">borealis</tp:taxon-name-part></tp:taxon-name></italic> sp. nov., holotype (IEBR-Myr 908H) <bold>A</bold> anterior-most body part, lateral view <bold>B</bold> frons and collum, anterior view (under UV light) <bold>C</bold> body rings 8–12, dorsal view <bold>D</bold> body rings 8–10, lateral view. Scale bars: 1 mm.</p></caption><graphic xmlns:xlink="http://www.w3.org/1999/xlink" xlink:href="zookeys-1223-247_article-139649__-g005.jpg" position="float" orientation="portrait" xlink:type="simple" id="oo_1216690.jpg"><uri content-type="original_file" xlink:type="simple">https://binary.pensoft.net/fig/1216690</uri></graphic></fig><p><bold><italic>Collum</italic></bold> (Fig. <xref ref-type="fig" rid="F5">5B</xref>): Subequal to head in width; surface dull, coarsely and densely microgranulate, with three rows of spines: 3+3 spines in anterior row, 1+1 spines in intermediate row, and 2+2 spines in posterior row; all spines equal in size. Paratergum well developed; directed dorsad; highly elevated above dorsal surface; with two conspicuous teeth on anterior side.</p><p><bold><italic>Body rings</italic></bold>: Rings 3 &lt; 4 &lt; 2 = 5–16 in width, thereafter gradually tapering towards telson. Prozona finely shagreened; metazona and pleura with microgranulations. Transverse sulcus present, but inconspicuous on metaterga 5–18. Axial line missing. Metaterga with two rows of setiferous spines: 2+2 spines in anterior row and 2+2 spines near posterior margin (Figs <xref ref-type="fig" rid="F5">5C</xref>, <xref ref-type="fig" rid="F6">6B</xref>), the anterior row hardly visible, the posterior row more distinct (Fig. <xref ref-type="fig" rid="F6">6B</xref>). Suture between pro- and metazona broad, very shallow. Pleurosternal carinae present as a complete keel on body rings 2–3, then missing on subsequent body rings.</p><fig id="F6" position="float" orientation="portrait"><object-id xmlns:xlink="http://www.w3.org/1999/xlink" content-type="doi" xlink:type="simple">10.3897/zookeys.1223.139649.figure6</object-id><object-id xmlns:xlink="http://www.w3.org/1999/xlink" content-type="arpha" xlink:type="simple">9C2E2E56-62CA-57C4-80E2-BA23678EDFBD</object-id><label>Figure 6.</label><caption><p><italic><tp:taxon-name><tp:taxon-name-part taxon-name-part-type="genus" reg="Hylomus">Hylomus</tp:taxon-name-part><tp:taxon-name-part taxon-name-part-type="species" reg="borealis">borealis</tp:taxon-name-part></tp:taxon-name></italic> sp. nov., holotype (IEBR-Myr 908H) <bold>A</bold> body rings 8–10, ventral view <bold>B</bold> body rings 8–10, dorsal view (under UV light) <bold>C</bold> telson, dorsal view (under UV light) <bold>D</bold> sternum 5, subposterior view. Scale bars: 1 mm.</p></caption><graphic xmlns:xlink="http://www.w3.org/1999/xlink" xlink:href="zookeys-1223-247_article-139649__-g006.jpg" position="float" orientation="portrait" xlink:type="simple" id="oo_1216691.jpg"><uri content-type="original_file" xlink:type="simple">https://binary.pensoft.net/fig/1216691</uri></graphic></fig><p><bold><italic>Paraterga</italic></bold> (Fig. <xref ref-type="fig" rid="F5">5</xref>): Very well developed; directed laterodorsad; antler-shaped with a large branch and 2 small teeth on anterior side and 1 smaller spine on posterior side. Ozopore located between the first tooth and main branch of paraterga, visible in dorsal view.</p><p><bold><italic>Telson</italic></bold> (Fig. <xref ref-type="fig" rid="F6">6C</xref>): Epiproct with several evident setiferous knobs near tip; tip with four spinnerets; lateral tubercles well developed. Hypoproct sub-trapeziform, with two distolateral, completely separated, setiferous knobs.</p><p><bold><italic>Legs</italic></bold>: Extremely long, slender and thin, c. 1.5–1.6 times as long as midbody height. Prefemora not swollen. Male femora 6 each ventrally with a large, robust tubercle in middle.</p><p><bold><italic>Sterna</italic></bold>: with distinct cross-impression, no modification – except a large, sparsely setose, trapeziform lamina carrying two distal, separated lobes between male coxae 4 (Fig. <xref ref-type="fig" rid="F6">6D</xref>).</p><p><bold><italic>Gonopod</italic></bold> (Fig. <xref ref-type="fig" rid="F7">7</xref>): Suberect. Coxite (<bold>co</bold>) cylindrical, much shorter than femorite, sparsely setose distodorsally. Prefemorite (<bold>pref</bold>) densely setose, shorter than femorite as well. Femorite (<bold>fe</bold>) slightly enlarged distad, without a demarcation with postfemoral region. Postfemoral region slightly twisted mesad. Solenophore (<bold>sph</bold>) well developed; lamina medialis (<bold>lm</bold>) broadly rounded, partly folded to sheathe distal part of solenomere, lamina lateralis (<bold>ll</bold>) well developed. Seminal groove running entirely on mesal side, then entering a flagelliform solenomere (<bold>sl</bold>) which is partly sheathed by solenophore. Tip of gonopod consisting of seven overlapping laminae (Fig. <xref ref-type="fig" rid="F7">7G</xref>).</p><fig id="F7" position="float" orientation="portrait"><object-id xmlns:xlink="http://www.w3.org/1999/xlink" content-type="doi" xlink:type="simple">10.3897/zookeys.1223.139649.figure7</object-id><object-id xmlns:xlink="http://www.w3.org/1999/xlink" content-type="arpha" xlink:type="simple">4AE376BB-4108-5761-AE15-24AEC0A2E619</object-id><label>Figure 7.</label><caption><p><italic><tp:taxon-name><tp:taxon-name-part taxon-name-part-type="genus" reg="Hylomus">Hylomus</tp:taxon-name-part><tp:taxon-name-part taxon-name-part-type="species" reg="borealis">borealis</tp:taxon-name-part></tp:taxon-name></italic> sp. nov., holotype (IEBR-Myr 908H), <abbrev xmlns:xlink="http://www.w3.org/1999/xlink" xlink:title="scanning electron microscope" id="ABBRID0ERZAE" xlink:type="simple">SEM</abbrev><bold>A–D</bold> left gonopod, lateral view (<bold>A</bold>), ventral view (<bold>B</bold>), dorsal view (<bold>C</bold>), mesal view (<bold>D</bold>) <bold>E–G</bold> distal part of left gonopod, ventral view (<bold>E</bold>), dorsal view (<bold>F</bold>) <bold>G</bold> tip of left gonopod, ventral view. Abbreviations: <bold>co</bold> = coxite; <bold>pref</bold> = prefemorite; <bold>fe</bold> = femorite; <bold>ca</bold> = canula; <bold>lm</bold> = lamina medialis; <bold>ll</bold> = lamina lateralis; <bold>sl</bold> = solenomere. Scale bars: 200 µm (<bold>A–D</bold>); 100 µm (<bold>E</bold>), 50 µm (<bold>F</bold>), 30 µm (<bold>G</bold>).</p></caption><graphic xmlns:xlink="http://www.w3.org/1999/xlink" xlink:href="zookeys-1223-247_article-139649__-g007.jpg" position="float" orientation="portrait" xlink:type="simple" id="oo_1216692.jpg"><uri content-type="original_file" xlink:type="simple">https://binary.pensoft.net/fig/1216692</uri></graphic></fig></tp:treatment-sec><tp:treatment-sec sec-type="DNA barcoding" id="SECID0EC2AE"><title>DNA barcoding.</title><p>(Appendix <xref ref-type="app" rid="app1">1</xref>) A fragment of the <abbrev xmlns:xlink="http://www.w3.org/1999/xlink" xlink:title="cytochrome c oxidase subunit I" id="ABBRID0EM2AE" xlink:type="simple">COI</abbrev> gene is accessioned at NCBI GenBank with the following accession number <ext-link xmlns:xlink="http://www.w3.org/1999/xlink" xlink:href="PQ676352" ext-link-type="gen" xlink:type="simple">PQ676352</ext-link>. The new species exhibits a <abbrev xmlns:xlink="http://www.w3.org/1999/xlink" xlink:title="cytochrome c oxidase subunit I" id="ABBRID0EV2AE" xlink:type="simple">COI</abbrev> gene similarity of 85.29% identity with <italic><tp:taxon-name><tp:taxon-name-part taxon-name-part-type="genus" reg="Hylomus">Hylomus</tp:taxon-name-part><tp:taxon-name-part taxon-name-part-type="species" reg="proximus">proximus</tp:taxon-name-part></tp:taxon-name></italic> Nguyen, Golovatch &amp; Anichkin, 2005 (<ext-link xmlns:xlink="http://www.w3.org/1999/xlink" xlink:href="MG669371" ext-link-type="gen" xlink:type="simple">MG669371</ext-link>) and 83.11% identity with <italic><tp:taxon-name><tp:taxon-name-part taxon-name-part-type="genus" reg="Desmoxytes">Desmoxytes</tp:taxon-name-part><tp:taxon-name-part taxon-name-part-type="species" reg="takensis">takensis</tp:taxon-name-part></tp:taxon-name></italic> Srisonchai, Enghoff, Likhitrakarn &amp; Panha, 2016 (<ext-link xmlns:xlink="http://www.w3.org/1999/xlink" xlink:href="OR765894" ext-link-type="gen" xlink:type="simple">OR765894</ext-link>).</p></tp:treatment-sec><tp:treatment-sec><!--Section generated to contain objects referenced in tp:taxon-treatment.--><app id="app1"><title>﻿Appendix 1</title><p>&gt;IEBR_Myr_904 [organism = <tp:taxon-name><tp:taxon-name-part taxon-name-part-type="genus" reg="Hylomus">Hylomus</tp:taxon-name-part><tp:taxon-name-part taxon-name-part-type="species" reg="piccolo">piccolo</tp:taxon-name-part></tp:taxon-name> sp.nov.]</p><p>TCTTCATTAAGAGGGATTATTCGGGTTGAGTTAAGAGGGTCTGGTAGATTAATTGGGGATGACCAG ATTTACAATGTAATAGTTACTGCTCATGCTTTTGTTATAATTTTTTTTATGGTTATGCCTATTA TAATCGGGGGGTTTGGAAATTGGTTGGTTCCTATTATAATTGGAGCTCCTGATATAGCTTTTCCT CGGATAAATAATTTAAGTTTTTGGTTACTACCTCCTTCTTTTCTTTTATTAATGATATCTTCTATG GTGGAAGGGGGAGTTGGAACAGGATGAACAGTTTATCCTCCTTTAGCTTCAAGTTTATTCCATGAG GGGTCAGCTGTTGATTTGGCTATTTTTTCTTTACATTTGGCTGGGGCCTCTTCTATTTTGGGTGCT </p><p>&gt;IEBR_Myr_908 [organism = <tp:taxon-name><tp:taxon-name-part taxon-name-part-type="genus" reg="Hylomus">Hylomus</tp:taxon-name-part><tp:taxon-name-part taxon-name-part-type="species" reg="borealis">borealis</tp:taxon-name-part></tp:taxon-name> sp.nov.]</p><p>TCTTCTTTAAGAGGGATTATTCGGGTTGAATTAAGAGGGACTGGAAGATTAATCGGTGATGACC AGATTTATAATGTTATGGTAACAGCTCATGCTTTTGTAATGATTTTTTTTATGGTTATGCCT ATTATAATCGGGGGGTTCGGGAATTGATTGGTGCCTATTATGATTGGGGCTCCTGACATGGCT TTTCCGCGGATAAATAATTTGAGTTTTTGATTGTTACCTCCTTCTTTTTTTTTATTGATGTTGT CGTCAATGGTGGAGGGGGGGGTAGGGACTGGATGGACAGTTTATCCTCCGCTGGCTTCTAGATT GTTTCATGAGGGTTCGGCTGTGGATTTGGCTATTTTTTCTTTACATTTAGCTGGGGCTTCCTCTA TTTTAGGGGCTATTAATTTTATTTCTACTGTTATCAATATGCGGGTTCGTGGAATAATTTTTGAG CGTATTCCACTGGTTGTTTGATCGGTTTTTATTACTGCTATTCTGTTATTGTTATCTTTGCCTG TTCTGGCTGGGGCTATTACAATGTTATTAACTGATCGGAACTTTAATACAACTTTTTTTGACCC GGCTGGAGGGGGGGA</p></app></tp:treatment-sec></tp:taxon-treatment>
